# Supplementary material for: Approaches and results of intersectoral actions for tuberculosis control in the world: A scoping review
Source: PLoS One. 2025 Jun 26;20(6):e0326784. doi: 10.1371/journal.pone.0326784 (PMC12200668; doi:10.1371/journal.pone.0326784)
Supplement: S2 File — This spreadsheet compiles the data collected for this stud. (XLSX) [file pone.0326784.s002.xlsx]

## Sheet:  Plan1
No.	1- Title	2- Authors	3- Periodicals	4 - Country of performance	5 - Type of publication	6- Year of publication	7- Literature databases	8- Objectives	9- Study approach	10- Study population	11- Approaches and results of intersectoral actions in tuberculosis control	12- References
1	Health system factors influencing management of multidrug-resistant tuberculosis in four European Union countries - learning from country experiences	Vries et al	BMC Public Health	4 European Union countries: Austria, Bulgaria, Spain and the United Kingdom	Research article	2017	MEDLINE	To identify health system factors that influence treatment outcomes for people with multidrug-resistant tuberculosis in four European Union countries.	Qualitative research, which involved in-depth research with health policy managers	There were 35 interviewees across the 4 countries and included: policy and planning authorities, health service providers and civil society organizations, directly or indirectly involved in the treatment of multidrug-resistant tuberculosis.	_Attention to vulnerable groups: Prisoners and Migrants with individualized actions _Screening and Referral of people with multidrug-resistant tuberculosis: in the Prison Sector _Clinic dedicated to the treatment of tuberculosis in prisons: in Bulgaria, the presence of a clinic for the care of people with tuberculosis was significant in achieving better health outcomes; _Community Based Initiativ…	Vries G, Tsolova S, Anderson LF, Gebhard AC, Heldal E, Hollo V, et al. Health system factors influencing management of multidrug-resistant tuberculosis in four European Union countries - learning from country experiences. BMC Public Health. 2017;17:334. doi:10.1186/s12889-017-4216-9.
2	Perspectives of healthcare and social support sector policymakers on potential solutions to mitigate financial impact among people with TB in Mozambique: a qualitative study	Nhassengo et al	BMJ Open	Republic of Mozambique	Research article	2023	MEDLINE	To understand the perspectives of policy makers from the health and social support sectors on possible solutions to mitigate the financial impact among people with tuberculosis and their households in Mozambique.	Qualitative research	27 health policy makers were interviewed	_Attention to vulnerable groups: for people at economic risk and with HIV with personalized actions; _Provision of food and monetary support: for people with tuberculosis who were underweight or HIV positive, even though tuberculosis was not included in the eligibility criteria; _Community and church participation:identified as important actors who provided informal social support; _Defining the …	Nhassengo P, Yoshino C, Zandamela A, Carmo V, Burström B, Khosa C, et al. Perspectives of healthcare and social support sector policymakers on potential solutions to mitigate financial impact among people with TB in Mozambique: a qualitative study. BMJOpen. 2023, Aug 31;13(8):e073234. doi: 10.1136/bmjopen-2023-073234. PMID: 37652592; PMCID: PMC10476108.
3	Where Caring Is Sharing: Evolving Ethical Considerations in Tuberculosis Prevention Among Healthcare Workers	Boulanger et al, 2016	Clinical Infectious Diseases	Canada	Research article	2016	MEDLINE	To provide an overview of the most important ethical considerations related to tuberculosis prevention, including emerging considerations, from the perspective of health workers in resource-limited settings.	The study is a literature review that analyzes various ethical considerations associated with tuberculosis prevention, with a special focus on health professionals working in settings with limited resources.	Does not reveal how many studies were included in the review	_ Collaboration between the public and private sectors:some have demonstrated improvements in case detection, satisfactory treatment outcomes, and equitable access to treatment.	Boulanger RF, Hunt MR, Benatar SR. Ethical considerations in tuberculosis prevention for healthcare workers in under-resourced settings. Clin Infect Dis. 2016;62(S3):S268-S274. Available from: https://academic.oup.com/cid/article/62/suppl_3/S268/2566557. Accessed 2024 Jun 04
4	Back to the future, again: greater leadership, collaboration and accountability to accelerate progress to end TB	Weil et al, 2018	BMC Medicine	Switzerland	Journal Article	2018	MEDLINE	It reviews precedents for leadership in action against tuberculosis and highlights opportunities for bolder accountability and collaboration, especially at the national level, to drive action and impact.	(Critical review of the literature and analysis of policies and actions related to tuberculosis, with the aim of promoting greater awareness, collaboration and responsibility to address this global health challenge).	Does not reveal how many studies were included in the review	_ Inclusion of the tuberculosis response in the Sustainable Development Goals Agenda : focus on universal access to care and prevention, sustainable financing, intensified research and multisectoral accountability; _"FIND. TREAT. ALL END TB" initiative: launched in 2018 by the WHO, it seeks to guarantee and expand universal health coverage, providing access to preventive and curative care for tub…	Weil D, Marinkovic K, Kasaeva T. Back to the future, again: greater leadership, collaboration and accountability to accelerate progress to end TB. BMC Medicine. 2018;16:172. doi:10.1186/s12916-018-1180-5
5	Adaptation and implementation of WHO's multisectoral accountability framework to end TB (MAF-TB): Best practices	World Health Organization	World Health Organization	Switzerland	Technical manual	2022	WHO Global Research	Report on the adaptation and implementation of the WHO multisectoral accountability framework to end tuberculosis, highlighting best practices in this context.	Mixed methods research, combining quantitative and qualitative approaches	Does not reveal how many countries were included in the analysis	_In Brazil: _Integration of multisectoral efforts and resources: in progress, in order to strengthen actions for the prevention, diagnosis, treatment and control of tuberculosis; _Implementation of strategic plans: implementation of cooperation agreements between ministries and organizations; _ Promoting civil society participation and creating review mechanisms: to monitor and evaluate activitie…	World Health Organization. Adaptation and implementation of WHO's multisectoral accountability framework to end TB (MAF-TB): Best practices. Geneva: World Health Organization; 2022
6	Tuberculosis outbreaks in schools: Experiences from the Western Pacific Region	Rahevar. et al	Western Pacific Surveillance and Response	Western Pacific region. Cases from China, Japan, Mongolia and the Republic of Korea were studied to draw lessons from the challenges and responses to TB outbreaks in schools.	Research article	2021	WHO Global Research	To report on a range of experiences in responding to tuberculosis outbreaks in schools in the Eastern Pacific region, based on four case studies compiled by WHO collaborating centres (in China, Japan and the Republic of Korea) and the Ministry of Health of Mongolia.	Qualitative	Students and school staff, specifically in contexts of tuberculosis outbreaks (Does not mention the number).	_ Strengthening the link between health and education: Provided opportunities to empower students and their families with information about tuberculosis, and reducing the stigma associated with the disease; _ Outbreaks provided opportunities for health education: professionals, and the community about tuberculosis, improving detection and treatment; _ Training in schools: Improving schools’ abili…	Rahevar K, Yuen T, Oh KH, Kato S, Liu Y, Lijie Z, et al. Tuberculosis outbreaks in schools: Experiences from the Western Pacific Region. WPSAR. 2021;12(1). Available from: https://ojs.wpro.who.int/
7	Best practices in engagement of all health-care providers in the management of drug-resistant tuberculosis	World Health Organization	World Health Organization	Global (with case studies in countries such as Myanmar, Philippines, Turkey, Vietnam, Pakistan, India, Nigeria, Azerbaijan, among others)	Technical report	2015	WHO Global Research	Share experiences and approaches implemented in different countries for the involvement of health care providers in the management of drug-resistant tuberculosis, promoting a public-private combination.	Mixed methods research, combining quantitative and qualitative approaches	It does not apply specifically to a defined study population, as the document compiles experiences from different countries.	_Involvement of NGOs and Professional Associations: Coordination and support, as in the case of the Myanmar Medical Association and the NGO Population Service International, was essential in assisting people with tuberculosis; _ Participation of Public and Private Hospitals: Support in diagnostics, treatment and case management, as evidenced in Türkiye and Pakistan; _Engagement of private laborat…	World Health Organization. Best practices in engagement of all health care providers in the management of drug resistant tuberculosis. ISBN: 978-92-4-150954-1. Available at: https://www.who.int/publications/i/item/9789241509541, 2015
8	Latent tuberculosis screening and treatment among asylum seekers: a mixed-methods study	Spruijt et al, 2019	European Respiratory Journal	Netherlands	Original Article	2019	SCORPUS	To evaluate the implementation of a screening and treatment programme for latent tuberculosis infection (LTBI) among asylum seekers in the Netherlands.	Mixed methods research, combining quantitative and qualitative approaches	719 asylum seekers aged 12 and over living in asylum centres from countries with a TB incidence of over 200 per 100,000 inhabitants. (Participated in the quantitative analysis) Of these, 21 were interviewed.	_Education and Awareness: In-person education on tuberculosis and latent Mycobacterium tuberculosis infection, using professional interpreters, which improved adherence to screening and treatment; _ Collaboration with Partner Organizations: Partnerships with agencies responsible for receiving and supporting asylum seekers have increased uptake and facilitated the screening process; _ Treatment Su…	Spruijt I, Haile DT, Suurmond J, Hof SVD, Koendrs M, Kouw P, et al. Latent tuberculosis screening and treatment among asylum seekers: a mixed-methods study. Eur Respir J. 2019;54:1900861. doi:10.1183/13993003.00861-2019
9	Tuberculosis household accompaniment to improve the contact management cascade: A prospective cohort study	Yuen et al, 2019	Plos One	Peru	Original article	2019	SCORPUS	To determine whether a community-based follow-up intervention could improve the management of tuberculosis contacts by increasing adherence to and completion of preventive therapy.	Prospective cohort study (Quantitative)	314 household contacts and 109 index cases with tuberculosis who initiated treatment between September 2015 and June 2016 in Lima, Peru.	_Assistance - Logistics: Provision of transportation vouchers and assistance in coordinating medical appointments facilitated access to health services for tuberculosis contacts in Carabayllo, Lima; _ Increased participation in health assessments:the percentage of children under 5 years of age assessed was found to have increased from 70% to 90%. _The intervention has been shown to be effective i…	Yuen CM, Millones AK, Contreras CC, Lecca L, Becerra MC, Keshavjee S. Home-based tuberculosis follow-up to improve the contact management cascade: a prospective cohort study. PLoS ONE. 2019;14(5) . https://doi.org/10.1371/journal.pone.0217104
10	Migration to middle-income countries and tuberculosis — global policies for global economies	Pescarini et al, 2017	Globalization and Health volume	Brazil and United Kingdom	Commentary Article	2017	SCORPUS	To discuss some aspects of tuberculosis control and migration in the context of middle-income countries, and the possibility of implementing equitable and comprehensive policies in response to these issues.	Commentary based on literature review and policy analysis	36 studies based on literature review and policy analysis were included for the final review.	_Conditional Cash Transfer Programs: Implementation of programs such as "Bolsa Família" in Brazil, which have shown a positive impact on nutrition, food security, use of health services and reduction of maternal and infant mortality; _Screening strategies for active and latent tuberculosis among migrants: to reduce the burden of disease and the risk of transmission in Latin American countries, e.…	Pescarini JM, Rodrigues LC, Gomes MGM, Waldman EL, Globalization and Health. Migration to middle-income countries and tuberculosis—global policies for global economies. Global Health. 13, 15 (2017). doi:10.1186/s12992-017-0236-6
11	Tuberculosis (TB) intervention model targeting mobile population of truckers in Delhi, India	Nandini et al, 2019	Indian Journal of Tuberculosis	India	Original Article	2019	SCORPUS	To assess the feasibility and outcomes of integrating tuberculosis screening and treatment services for truck drivers using the existing infrastructure of STI (Sexually Transmitted Infections) clinics and integrated counseling and testing centers (ICTC).	Exploratory operational research study	The study population consisted of truck drivers and other associated persons at Sanjay Gandhi Transport Nagar in Delhi, India. It included a total of 14,644 truck drivers and 1,444 other persons. Among these, 297 truck drivers and 30 additional individuals were referred for tuberculosis testing.	_ Attention to vulnerable groups: truck drivers with personalized actions was essential for greater control of the disease; _Providing healthcare directly at transport hubs: facilitating access for truck drivers in India, considering working conditions; _Education and Awareness: Implementation of interpersonal sessions, carrier meetings, group sessions and health education, the basic principles o…	Sharma N, Khanna A, Chandra S, Basu S, Bajaj D, Sachdeva KS, et al. Tuberculosis (TB) intervention model targeting mobile population of truckers in Delhi, India. Indian J Tuberc. 2019 Jul;66(3):382-387. doi: 10.1016/j.ijtb.2018.10.011. Epub 2018 Nov 8. PMID: 31439184
